# Supplementary material for: Munidopsis species (Crustacea: Decapoda: Munidopsidae) from carcass falls in Weijia Guyot, West Pacific, with recognition of a new species based on integrative taxonomy
Source: PeerJ. 2019 Nov 22;7:e8089. doi: 10.7717/peerj.8089 (PMC6876489; doi:10.7717/peerj.8089)
Supplement: Supplemental Information 1 [file peerj-07-8089-s001.fas]

>antonii
TTATTGGTGACGACC-AATTTACAATGTAATTGTAACTGCTCACGCTTTTGTAATAATCT
TTTTCATAGTAATACCAATTATAATTGGTGGATTTGGAAATTGACTAATCCCACTAATAT
TAGGAGCCCCTGATATAGCTTTCCCACGAATAAATAACATAAGATTTTGACTTCTACCCC
CATCTCTTACACTTTTATTAATAAGTGGAATAGTAGAGAGAGGGGTAGGAACAGGATGAA
CCGTTTATCCCCCTTTAGCCTCCAGTATTGCCCATGCTGGGGCCTCAGTTGACATGGCAA
TTTTTTCTCTTCATTTAGCGGGAGTTTCTTCAATCTTAGGGTCAGTCAACTTCATAACAA
CCGTAATCAACATACGAGCTAAAGGTATAACACTAGACCGAATCCCGTTATTTATTTGAG
CCGTATTTATTACTACCGTACTTTTACTCCTATCTCTCCCGGTGCTAGCCGGAGCCATCA
CCATATTATTAACGGACCGTAACCTTAATACATCTTTCTTTGATCCGGTAGG

>exuta
TTATTGGTGACGACC-AATTTACAATGTAATTGTAACTGCTCACGCTTTTGTAATAATCT
TTTTCATAGTAATACCAATTATAATTGGTGGATTTGGAAATTGACTAATCCCACTAATAT
TAGGAGCCCCTGATATAGCTTTCCCACGAATAAATAACATGAGATTTTGACTTCTACCCC
CATCTCTTACACTCTTATTAATAAGTGGAATAGTGGAGAGAGGAGTAGGAACAGGATGAA
CCGTTTATCCCCCTTTAGCCTCCAGTATTGCCCACGCTGGGGCCTCAGTTGACATGGCAA
TTTTTTCTCTTCATTTAGCGGGAGTTTCTTCAATCTTAGGGTCAGTCAACTTCATAACAA
CCGTAATCAACATACGAGCTAAAGGTATAACACTAGACCGAGTCCCATTATTTATTTGAG
CCGTATTTATTACTACCGTACTTTTACTCCTGTCTCTTCCGGTGCTAGCCGGAGCCATCA
CCATATTATTAACGGACCGTAACCTTAATACATCTTTCTTTGATCCGGTAGG

>recta
TTATTGGTGACGACC-AATTTACAATGTAATTGTAACTGCTCATGCTTTTGTAATAATCT
TTTTCATAGTAATACCAATTATAATTGGTGGATTTGGAAATTGACTAATCCCACTAATAT
TAGGAGCCCCTGATATGGCTTTCCCACGAATAAATAACATAAGATTTTGACTTCTACCCC
CATCTCTTACACTTTTATTAATAAGTGGAATAGTGGAGAGAGGAGTAGGAACAGGATGAA
CCGTTTATCCCCCTTTAGCCTCCAGTATTGCCCACGCTGGAGCCTCAGTTGACATGGCAA
TTTTTTCTCTTCATTTAGCGGGAGTTTCTTCAATCTTAGGGTCAGTCAACTTTATAACAA
CCGTAATCAACATACGAGCTAAAGGTATAACACTAGACCGAATCCCATTATTTATTTGAG
CCGTATTTATTACCACCGTACTTTTACTCCTATCTCTCCCGGTGCTAGCCGGAGCCATCA
CCATATTATTAACGGACCGTAACCTTAATACATCTTTCTTTGACCCGGTAGG

>scotti
TTATTGGTGACGACCAAATTTATAATGTAATTGTAACTGCTCACGCTTTTGTAATAATCT
TTTTCATAGTAATACCAATTATAATTGGTGGATTTGGAAATTGACTAATCCCACTAATAT
TAGGAGCCCCTGATATAGCTTTCCCGCGAATAAATAACATAAGTTTTTGACTTCTACCCC
CATCTCTTACACTTCTACTAATAAGTGGAATAGTAGAGAGAGGAGTAGGAACAGGATGAA
CCGTTTATCCCCCTTTAGCCTCCAGTATTGCCCACGCTGGGGCCTCAGTTGACATGGCAA
TTTTTTCTCTTCATTTAGCGGGAATTTCTTCAATCTTAGGGTCAGTCAACTTCATAACAA
CCGTAATCAACATACGAGCTAAAGGTATAACACTAGACCGAGTCCCATTATTTATTTGAG
CCGTATTTATCACTACCGTACTTTTACTCCTATCTCTCCCGGTGCTAGCCGGAGCCATCA
CCATATTACTAACGGACCGTAACCTTAATACATCTTTCTTTGACCCGG????

>vrijenho3
????????????????????????????????????????????????????????????
????????????????????????????????????????????????????????????
??????????????????????????????????????????GCTTTTGGCTACTACCCC
CATCCCTCACACTCCTATTAATGAGCGGAATGGTGGAAAGGGGAGTGGGAACAGGGTGAA
CCGTTTATCCCCCTTTAGCCGCCAGTATTGCCCACGCTGGAGCCTCAGTTGACATAGCAA
TTTTTTCTCTTCATTTAGCGGGAGTCTCTTCAATCTTAGGATCAGTCAACTTTATAACAA
CCGTAATCAACATACGAGCCAAAGGTATAACGCTAGACCGAATCCCGCTATTTATTTGAG
CCGTATTTATCACAACCGTACTCTTACTCCTATCTCTTCCCGTATTAGCTGGGGCCATTA
CTATGCTACTAACAGACCGTAACCTTAACACATCTTTCTTTGACC???????

>aries
TTATTGGAGATGACC-AATTTATAATGTAATTGTCACTGCCCACGCTTTTGTAATAATTT
TTTTCATAGTAATACCTATTATAATTGGCGGATTTGGAAACTGATTAATTCCACTAATAT
TAGGAGCCCCTGATATAGCCTTCCCGCGAATAAACAACATAAGGTTTTGACTTCTGCCCC
CATCGCTCACGCTCTTACTAATAAGAGGGATAGTAGAAAGGGGGGTAGGAACAGGATGAA
CCGTTTACCCTCCTTTAGCCTCCAGTATTGCCCACGCGGGGGCCTCAGTCGATATAGCAA
TCTTTTCTCTTCACTTAGCGGGAGTCTCTTCAATCTTAGGATCAGTTAACTTCATAACAA
CCGTAATCAACATACGAGCCGAAGGTATAACACTAGATCGAATCCCACTATTTATTTGAG
CTGTATTTATTACAACTGTACTCCTACTTCTCTCTCTCCCAGTATTAGCCGGAGCCATTA
CCATATTATTAACAGACCGCAACCT-AACACATC??????????????????

>Shinkaia
TTATTGGTAATGATCAAATTTATAATGTAATTGTTACTGCTCACGCATTTGTAATAATCT
TTTTTATAGTAATACCCATTATAATTGGAGGATTTGGTAATTGATTAATCCCCTTAATAC
TCAGAACTCCTGATATAGCTTTTCCTCGAATAAATAACATAAGATTTTGATTATTACCCC
CGTCCCTTACTCTTCTCCTAATAAGAGGAATAGTAGAAAATGGTGCAGGTACGGGATGAA
CAGTTTATCCCCCTTTGGCCTCTAATATTGCTCATGCAGGGGCTTCAGTTGATTTAGCAA
TTTTTTCTCTTCATCTAGCGGGTATTTCTTCTATTCTTGCTGCAGTAAATTTTATAACAA
CTGTAATTAATATACGCCCAAAAGGAATAACCATAGACCAAATACCCTTATTTATTTGAG
CTGTATTTATTACAGCCATCCTTTTACTTTTATCTCTCCCAGTCTTAGCAGGAGCCATTA
CCATACTCCTCACAGACCGAAACTTAAATACCTCCTTTTTTGATCCAGTTGG

>similis
TTATCGGAGATGACCAAATTTATAATGTAATTGTAACTGCCCACGCTTTTGTAATAATTT
TTTTCATAGTGATACCAATTATAATTGGCGGATTTGGAAATTG?CTAATTCCGCTAATAT
TAGGGGCCCCAGATATGGCTTTCCCCCGAATAAATAATATAAG?TTTTG?CTTTTACCTC
CATCTCTCACACTTTTATTAATAAGTGGGATAGTGGAAAGAGGTGTAGGAACAGGGTGAA
CCGTTTATCCTCCCTTAGCCGCCAATATTGCCCACGCTGGGGCCTCAGTTGACATGGCAA
TTTTTTCTCTTCATCTAGCGGGGGTTTCTTCAATCTTAGGGTCAGTCAATTTTATAACGA
CTGTAATCAATATACGAGCCAAGGGTATAACGCTAGACCGAGTTCCACTATTTATTTGAG
CCGTATTTATTACAACCGTGCTCTTACTTCTATCTCTCCCTGTATTAGCCGGAGCCATCA
CCATGTTACTAACAGACCGTAACCTTAATACATCCTTCTTTGATCCCGTAGG

>albatrosW
TTATTGGCGATGACCAAATTTATAATGTAATTGTCACTGCCCACGCTTTTGTGATAATTT
TTTTCATAGTAATACCTATTATAATTGGCGGATTTGGAAACTGATTAATTCCACTAATAT
TAGGAGCCCCCGATATAGCCTTCCCGCGAATAAACAACATAAGATTTTGACTTCTACCCC
CATCGCTCACGCTCTTACTAATAAGAGGGATAGTAGAAAGGGGGGTAGGAACAGGATGAA
CAGTTTACCCTCCTTTAGCCTCCAGTATTGCCCACGCCGGGGCCTCAGTCGATATAGCAA
TCTTTTCTCTTCACTTAGCAGGAGTCTCTTCAATCTTAGGATCAGTTAACTTCATAACAA
CCGTAATCAACATACGAGCCGAAGGTATAACACTAGATCGAATCCCACTATTTATTTGGG
CTGTATTTATTACAACTGTACTCCTACTTCTCTCTCTCCCAGTATTAGCCGGAGCCATTA
CCATATTATTAACAGACCGCAACCTTAACACATCTTTCTTTGATCCCGTAGG

>myojinens
TTATTGGTGATGACCAGATCTATAACGTAATTGTAACTGCCCATGCTTTTGTAATAATCT
TTTTCATGGTAATACCCATTATAATCGGCGGATTTGGAAACTGATTAATCCCCCTGATGT
TAGGGGCCCCCGATATGGCTTTCCCACGATTAAATAACATAAGCTTTTGGCTCCTACCCC
CATCTCTTACACTCCTGCTAATAAGCGGAATAGTGGAAAGCGGCGTAGGAACAGGGTGAA
CTGTTTATCCCCCTTTAGCTGCCAACATTGCCCACGCTGGAGCCTCAGTTGACATAGCAA
TTTTCTCTCTTCATTTAGCTGGAGTTTCTTCAATCTTAGGCGCAGTCAACTTCATAACAA
CCGTAATCAACATACGAGCCAAAGGCATAACACTAGACCGAATCCCACTATTTATTTGAG
CGGTATTTATCACGACTGTACTCTTACTTCTATCTCTCCCCGTATTGGCCGGGGCCATCA
CCATACTATTAACAGACCGTAACCTTAACACATCTTTCTTTGATCCGGTAGG

>albatrosE
TTATTGGCGATGACC-AATTTATAATGTAATTGTCACTGCCCACGCTTTTGTGATAATTT
TTTTCATAGTAATACCTATTATAATTGGCGGATTTGGAAACTGATTAATTCCACTAATAT
TAGGAGCCCCCGATATAGCCTTCCCGCGAATAAACAACATAAGATTTTGACTTCTACCCC
CATCGCTCACGCTCTTACTAATAAGAGGGATAGTAGAAAGGGGGGTAGGAACAGGATGAA
CCGTTTACCCTCCTTTAGCCTCCAGTATTGCCCACGCCGGGGCCTCAGTCGATATAGCAA
TCTTTTCTCTTCACTTAGCAGGAGTCTCTTCAATCTTAGGATCAGTTAACTTCATAACAA
CCGTAATCAACATACGAGCCGAAGGTATAACACTAGATCGAATCCCACTATTTATTTGAG
CTGTATTTATTACAACTGTACTCCTACTTCTCTCTCTCCCAGTATTAGCCGGAGCCATTA
CCATATTATTAACAGACCGCAACCTTAACACATCTTTCTTTGATCCCGT???

>lauensis
TTATTGGTGACGACCAGATCTATAACGTAATTGTAACTGCCCATGCTTTTGTAATAATCT
TTTTCATGGTAATACCCATTATAATCGGTGGATTTGGAAACTGATTAATCCCCCTGATGT
TGGGGGCCCCCGATATGGCTTTCCCACGATTAAATAACATAAGCTTTTGGCTCCTACCCC
CATCTCTTACACTCCTGCTAATAAGCGGAATAGTGGAAAGCGGCGTAGGAACAGGGTGAA
CTGTTTATCCCCCTTTAGCTGCCAACATTGCCCACGCTGGAGCCTCAGTTGACATAGCAA
TTTTCTCTCTTCACTTAGCTGGGGTTTCTTCAATCTTAGGCGCAGTCAACTTCATAACAA
CCGTAATCAACATACGAGCCAAAGGCATAACACTAGACCGAATCCCACTATTTATTTGAG
CTGTATTTATCACGACTGTACTCCTACTTCTATCTCTCCCCGTATTGGCCGGGGCCATCA
CCATACTATTAACAGACCGTAACCTTAACACGTCTTTCTTTGACCCGGTAGG

>verrucosu
??ATTGGAGACGACC-AATTTACAATGTAATTGTTACTGCCCACGCTTTTGTTATGATTT
TTTTCATGGTAATACCTATTATAATTGGTGGATTTGGAAATTGATTAATTCCGCTAATGT
TAGGGGCCCCTGATATGGCTTTCCCGCGAATAAACAATATAAGATTTTGACTTCTGCCCC
CCTCACTTACACTCCTATTAATAAGCGGAATAGTAGA-----------------------
-----------CCTTTAGCCTCCAGTATTGCCCACGCTGGAGCCTCAGTTGACATGGCAA
TTTTTTCTCTTCATTTAGCGGGGGTTTCTTCAATCTTAGGGTCAGTCAACTTCATAACAA
CCGTAATCAACATACGAGCTAAGGGTATAACACTAGACCGAGTCCCATTATTTATTTGGG
CCGTATTTATTACTACCGTACTTTTACTCCTATCTCTCCCAGTGCTAGCCGGGGCCATCA
CTATATTACTAACGGACCGTAA??????????????????????????????

>barbarae
TAATTGGAGATGACCAAATTTATAATGTGATTGTAACAGCCCATGCTTTTGTAATAATTT
TTTTTATAGTTATACCTATTATAATTGGAGGTTTTGGTAATTGATTGATTCCTCTTATAT
TAGGGGCTCCTGATATGGCCTTTCCTCGAATAAATAATATAAGATTTTGGCTTCTTCCCC
CTGCTCTTACTCTTCTTTTAATGAGAGGTATAGTGGAAAGAGGAATTGGGACTGGGTGGA
CTGTTTATCCCCCTTTAGCTGCTAGGATTGCTCATGCTGGTGCTTCGGTTGATATGGGTA
TTTTTTCTCTTCATTTAGCCGGAGTTTCTTCAATTTTAGGCTCTGTAAATTTTATAACAA
CTGTAATCAATATACGTTCAAGAGGAATAACTTTAGATCGAATTCCTTTATTTATTTGGT
CAGTATTTATTACAACTATTTTGTTGTTACTTTCTTTACCAGTACTGGCAGGGGCTATTA
CAATACTTTTGACAGATCGAAATCTTAATACATCTTTTTTTGACCCAGTGGG

>vrijenho2
TTATTGGCGATGATC-AATCTATAACGTAATTGTAACTGCCCACGCTTTTGTGATAATCT
TTTTCATGGTAATACCCATTATAATTGGTGGTTTTGGAAACTGGCTAATCCCCCTAATGC
TAGGGGCCCCTGATATGGCTTTCCCACGAATAAATAACATGAGCTTTTGGCTTCTACCCC
CATCCCTCACACTCCTATTAATGAGCGGAATAGTGGAAAGGGGAGTGGGAACAGGGTGAA
CCGTTTATCCCCCTTTAGCCGCCAGTATTGCCCACGCTGGGGCCTCAGTTGACATGGCAA
TTTTTTCTCTTCATTTAGCGGGAGTCTCTTCAATCTTAGGGTCAGTCAACTTTATAACAA
CCGTAATCAACATACGAGCCAAAGGTATAACGCTAGACCGAATCCCGCTATTTATTTGAG
CCGTATTTATCACAACCGTACTCTTACTCCTATCTCTCCCCGTATTAGCTGGGGCCATTA
CTATGCTACTAACAGACCGTAACCTTAACACATCTTTCTTTGACCCCGTAGG

>kensmithi
??ATTGGAGACGACC-AATTTACAATGTAATTGTTACTGCCCACGCTTTTGTTATGATTT
TTTTCATGGTAATACCTATTATAATTGGTGGATTTGGAAATTGATTAATTCCGCTAATGT
TAGGGGCCCCTGATATGGCTTTCCCGCGAATAAACAATATAAGATTTTGACTTCTGCCCC
CCTCACTTACACTCCTATTAATAAGCGGAATAGTAGAGAGAGGCGTAGGAACAGGATGAA
CCGTTTACCCACCTTTAGCTTCCAGTATTGCCCACGCCGGGGCCTCAGTTGATATAGCAA
TTTTTTCTCTTCATTTAGCAGGGGTCTCTTCAATCTTAGGGTCAGTCAACTTCATAACAA
CCGTAATCAATATTCGAGCCAAAGGCATAACACTAGACCGAGTCCCATTATTTATCTGAG
CTGTATTTATTACAACTGTACTCTTACTGCTATCTCTCCCCGTATTAGCTGGGGCCATCA
CTATACTACTAACAGACCGTAACC????????????????????????????

>bermudezi
??????????????????????????????TCGTCACTGCCCACGCTTTTGTGATAATTT
TTTTCATGGTAATACCTATTATAATTGGAGGATTTGGAAATTGATTAATCCCATTAATAT
TAGGGGCCCCTGATATGGCTTTCCCGCGAATAAATAATATGAGATTTTGACTCCTCCCCC
CGTCACTCACGCTCTTGCTAATGAGAGGGATAGTGGAAAGGGGCGTAGGAACAGGATGAA
CCGTTTACCCCCCCTTAGCTGCCAGTATTGCCCACGCTGGGGCCTCAGTTGACATGGCAA
TTTTTTCTCTCCATTTAGCGGGTGTTTCTTCAATCTTAGGCGCAGTCAACTTCATAACAA
CCGTAATCAACATGCGAGCCAAAGGTATAACACTAGACCGAATCCCATTATTTATTTGAG
CCGTATTTATTACAACCGTACTCCTACTCCTATCTCTCCCCGTATTGGCCGGAGCCATCA
CCATGTTATTAACAGACCGAAACCTCAACACATCCTTCTTTGACCCTGTAGG

>livida
TTATTGGTGACGATCAAATTTATAATGTAATTGTAACTGCTCACGCCTTTGTGATTATTT
TTTTTATGGTGATACCCATTATAATTGGCGGATTTGGAAACTGGTTAATCCCACTAATAC
TAGGGGCCCCAGATATGGCTTTCCCACGAATAAATAACATGAGATTTTGACTTCTCCCGC
CCTCTCTCACCCTCTTATTAATGAGCGGAATAGTAGAAAGAGGAGTAGGAACAGGATGAA
CCGTTTACCCCCCTCTAGCCTCCAGTATTGGCCACGCCGGAGCTTCAGTTGACATGGCAA
TTTTTTCTCTTCATTTAGCGGGGATTTCTTCAATTTTAGGGTCAGTTAATTTTATAACAA
CAGTAATCAACATACGAGCTAAAGGTATAACACTAGACCGAATCCCATTACTTATTTGAG
CCGTATTTATTACGACTGTACTATTACTACTATCTCTCCCAGTATTAGCCGGAGCCATCA
CTATACTATTAACAGACCGTAACCTTAATACGTCCTTCTTTGACCCCGTAGG

>cascadia
TTATTGGTGACGACC-AATTTATAATGTGATCGTCACTGCCCACGCCTTTGTAATAATTT
TTTTCATGGTAATACCTATTATAATTGGGGGATTTGGAAATTGATTAATCCCATTAATGT
TAGGGGCCCCTGATATGGCTTTCCCACGAATAAATAATATGAGATTTTGACTCCTGCCCC
CATCGCTCACACTCTTACTAATGAGTGGGATAGTGGAAAGGGGTGTAGGAACAGGGTGAA
CCGTTTACCCCCCTTTAGCTGCCAGTATTGCCCACGCTGGGGCCTCAGTTGACATGGCAA
TTTTTTCTCTCCACTTAGCGGGTGTTTCTTCAATCTTAGGCGCAGTCAACTTCATAACGA
CCGTAATCAACATGCGAGCCAAAGGTATAACGCTAGATCGAATCCCATTATTTATTTGAG
CCGTATTTATTACAACCGTACTCCTACTCCTATCTCTCCCCGTATTGGCCGGAGCCATCA
CCATGTTATTAACAGACCGAAACCTTAACACATCCTTCTTTGACCCTGTAGG

>cornicula
TAATTGGAGACGACCAAATTTATAATGTAATTGTCACCGCTCACGCTTTTGTAATAATTT
TTTTTATAGTTATACCCATTATAATTGGGGGTTTTGGAAATTGATTAATTCCTCTTATAT
TGGGAGCCCCTGATATAGCTTTCCCTCGAATAAATAATATAAGATTCTGGCTTCTTCCCC
CCTCTCTCACTCTCCTTTTAATAAGGGGAATAGTAGAAAGAGGTGTGGGAACAGGTTGAA
CTGTGTATCCACCTCTAGCTTCTAGGATTGCCCATGCAGGAGCCTCGGTAGACATGGGAA
TTTTTTCTTTACATTTAGCTGGTGTTTCTTCAATTTTAGGTTCAGTAAATTTTATAACAA
CCGTTATTAACATGCGTTCTAAAGGTATAACCTTAGACCGAATCCCCCTCTTTATTTGAG
CCGTGTTTATTACTACTATCTTGCTTCTTCTGTCACTCCCTGTTTTAGCAGGAGCAATTA
CAATACTCTTAACAGATCGAAATTTAAATACCTCCTTTTTTGACCCTGTGGG

>bracteosa
TTATTGGTGACGACC-AATTTACAATGTAATTGTAACTGCTCACGCTTTTGTAATAATCT
TTTTCATAGTAATACCAATTATAATTGGTGGATTTGGAAATTGACTAATCCCACTAATAT
TAGGAGCCCCTGATATAGCTTTCCCACGAATAAATAACATAAGATTTTGACTTCTACCCC
CATCTCTTACACTTTTATTAATAAGTGGAATAGTAGAGAGAGGGGTAGGAACAGGATGAA
CCGTTTATCCCCCTTTAGCCTCCAGTATTGCCCACGCTGGGGCCTCAGTTGACATGGCAA
TTTTTTCTCTTCATTTAGCGGGAGTTTCTTCAATCTTAGGGTCAGTCAACTTCATAACAA
CCGTAATCAACATACGAGCTAAAGGTATAACACTAGACCGAATCCCGTTATTTATTTGAG
CCGTATTTATTACTACCGTACTTTTACTCCTATCTCTCCCGGTGCTAGCCGGAGCCATCA
CCATATTATTAACGGACCGTAACCTTAATACACCTTTCTTTGATCCGGTAGG

>nsp1
TTATTGGCGATGATCAAATCTATAACGTAATTGTAACTGCCCACGCTTTTGTGATAATCT
TTTTCATGGTAATACCCATTATAATTGGTGGTTTTGGAAACTGGCTAATCCCCCTAATGC
TAGGGGCCCCTGATATGGCTTTCCCACGAATAAATAACATGAGCTTTTGGCTTCTACCCC
CATCCCTCACACTCCTATTAATGAGCGGAATAGTGGAAAGGGGAGTGGGAACAGGGTGAA
CCGTTTATCCCCCTTTAGCCGCCAGTATTGCCCACGCTGGGGCCTCAGTTGACATGGCAA
TTTTTTCTCTTCATTTAGCGGGAGTCTCTTCAATCTTAGGGTCAGTCAACTTTATAACAA
CCGTAATCAACATACGAGCCAAAGGTATAACGCTAGACCGAATCCCGCTATTTATTTGAG
CCGTATTTATCACAACCGTACTCTTACTCCTATCTCTCCCCGTATTAGCTGGGGCCATTA
CTATGCTACTAACAGACCGTAACCTTAACACATCTTTCTTTGACCCCGTGGG

>nsp2
TTATTGGCGATGATCAAATCTATAACGTAATTGTAACTGCCCACGCTTTTGTGATAATCT
TTTTCATGGTAATACCCATTATAATTGGTGGTTTTGGAAACTGGCTAATCCCCCTAATGC
TAGGGGCCCCTGATATGGCTTTCCCACGAATAAATAACATGAGCTTTTGGCTTCTACCCC
CATCCCTCACACTCCTATTAATGAGCGGAATAGTGGAAAGGGGAGTGGGAACAGGGTGAA
CCGTTTATCCCCCTTTAGCCGCCAGTATTGCCCACGCTGGGGCCTCAGTTGACATGGCAA
TTTTTTCTCTTCATTTAGCGGGAGTCTCTTCAATCTTAGGGTCAGTCAACTTTATAACAA
CCGTAATCAACATACGAGCCAAAGGTATAACGCTAGACCGAATCCCGCTATTTATTTGAG
CCGTATTTATCACAACCGTACTCTTACTCCTATCTCTCCCCGTATTAGCTGGGGCCATTA
CTATGCTACTAACAGACCGTAACCTTAACACATCTTTCTTTGACCCCGTGGG

>nsp3
TTATTGGCGATGATCAAATCTATAACGTAATTGTAACTGCCCACGCTTTTGTGATAATCT
TTTTCATGGTAATACCCATTATAATTGGTGGTTTTGGAAACTGGCTAATCCCCCTAATGC
TAGGGGCCCCTGATATGGCTTTCCCACGAATAAATAACATGAGCTTTTGGCTTCTACCCC
CATCCCTCACACTCCTATTAATGAGCGGAATAGTGGAAAGGGGAGTGGGAACAGGGTGAA
CCGTTTATCCCCCTTTAGCCGCCAGTATTGCCCACGCTGGGGCCTCAGTTGACATGGCAA
TTTTTTCTCTTCATTTAGCGGGAGTCTCTTCAATCTTAGGGTCAGTCAACTTTATAACAA
CCGTAATCAACATACGAGCCAAAGGTATAACGCTAGACCGAATCCCGCTATTTATTTGAG
CCGTATTTATCACAACCGTACTCTTACTCCTATCTCTCCCCGTATTAGCTGGGGCCATTA
CTATGCTACTAACAGACCGTAACCTTAACACATCTTTCTTTGACCCCGTGGG

>nsp4
TTATTGGCGATGATCAAATCTATAACGTAATTGTAACTGCCCACGCTTTTGTGATAATCT
TTTTCATGGTAATACCCATTATAATTGGTGGTTTTGGAAACTGGCTAATCCCCCTAATGC
TAGGGGCCCCTGATATGGCTTTCCCACGAATAAATAACATGAGCTTTTGGCTTCTACCCC
CATCCCTCACACTCCTATTAATGAGCGGAATAGTGGAAAGGGGAGTGGGAACAGGGTGAA
CCGTTTATCCCCCTTTAGCCGCCAGTATTGCCCACGCTGGGGCCTCAGTTGACATGGCAA
TTTTTTCTCTTCATTTAGCGGGAGTCTCTTCAATCTTAGGGTCAGTCAACTTTATAACAA
CCGTAATCAACATACGAGCCAAAGGTATAACGCTAGACCGAATCCCGCTATTTATTTGAG
CCGTATTTATCACAACCGTACTCTTACTCCTATCTCTCCCCGTATTAGCTGGGGCCATTA
CTATGCTACTAACAGACCGTAACCTTAACACATCTTTCTTTGACCCCGTGGG

>nsp5
TTATTGGCGATGATCAAATCTATAACGTAATTGTAACTGCCCACGCTTTTGTGATAATCT
TTTTCATGGTAATACCCATTATAATTGGTGGTTTTGGAAACTGGCTAATCCCCCTAATGC
TAGGGGCCCCTGATATGGCTTTCCCACGAATAAATAACATGAGCTTTTGGCTTCTACCCC
CATCCCTCACACTCCTATTAATGAGCGGAATAGTGGAAAGGGGAGTGGGAACAGGGTGAA
CCGTTTATCCCCCTTTAGCCGCCAGTATTGCCCACGCTGGGGCCTCAGTTGACATGGCAA
TTTTTTCTCTTCATTTAGCGGGAGTCTCTTCAATCTTAGGGTCAGTCAACTTTATAACAA
CCGTAATCAACATACGAGCCAAAGGTATAACGCTAGACCGAATCCCGCTATTTATTTGAG
CCGTATTTATCACAACCGTACTCTTACTCCTATCTCTCCCCGTATTAGCTGGGGCCATTA
CTATGCTACTAACAGACCGTAACCTTAACACATCTTTCTTTGACCCCGTGGG

>nitida2
TTATTGGTGATGATCAAATCTATAATGTGATTGTAACTGCCCACGCTTTTGTAATAATCT
TTTTCATAGTAATACCCATTATAATTGGTGGTTTCGGAAACTGGCTAATTCCCTTAATGC
TAGGAGCCCCTGATATGGCTTTCCCGCGAATAAATAACATGAGCTTTTGGCTACTACCCC
CATCCCTCACACTCTTATTAATGAGTGGAATGGTGGAAAGGGGAGTGGGAACAGGGTGAA
CCGTTTATCCCCCTTTAGCCGCCAGTATTGCCCACGCTGGAGCCTCAGTTGACATAGCAA
TTTTTTCTCTTCATTTAGCAGGAGTCTCTTCAATCTTAGGATCAGTCAACTTTATAACGA
CCGTAATCAACATACGAGCCAAAGGCATAACGCTAGACCGAATCCCGCTATTTATTTGAG
CCGTATTTATCACAACCGTACTCTTACTCCTGTCTCTTCCCGTATTAGCTGGAGCCATTA
CTATGCTACTAACAGACCGTAACCTTAATACATCTTTCTTTGACCCTGTAGG

>nitida3
TTATTGGTGATGATCAAATCTATAATGTGATTGTAACTGCCCACGCTTTTGTAATAATCT
TTTTCATAGTAATACCCATTATAATTGGTGGTTTCGGAAACTGGCTAATTCCCTTAATGC
TAGGAGCCCCTGATATGGCTTTCCCGCGAATAAATAACATGAGCTTTTGGCTACTACCCC
CATCCCTCACACTCTTATTAATGAGTGGAATGGTGGAAAGGGGAGTGGGAACAGGGTGAA
CCGTTTATCCCCCTTTAGCCGCCAGTATTGCCCACGCTGGAGCCTCAGTTGACATAGCAA
TTTTTTCTCTTCATTTAGCAGGAGTCTCTTCAATCTTAGGATCAGTCAACTTTATAACGA
CCGTAATCAACATACGAGCCAAAGGCATAACGCTAGACCGAATCCCGCTATTTATTTGAG
CCGTATTTATCACAACCGTACTCTTACTCCTGTCTCTTCCCGTATTAGCTGGAGCCATTA
CTATGCTACTAACAGACCGTAACCTTAATACATCTTTCTTTGACCCTGTAGG
